# Supplementary material for: Associations of dietary indices with risk of all-cause and cardiovascular mortality in hypertensive adults
Source: Ann Med. 2025 Nov 15;57(1):2584427. doi: 10.1080/07853890.2025.2584427 (PMC12621336; doi:10.1080/07853890.2025.2584427)
Supplement: Supplemental Material [file IANN_A_2584427_SM3071.zip]

Archive with 23 entries (22 files):
- suppl_data/
- suppl_data/Figure S1.jpg
- suppl_data/Figure S2.jpg
- suppl_data/Figure S3.jpg
- suppl_data/Figure S4.jpg
- suppl_data/Figure S5.jpg
- suppl_data/Figure S6.jpg
- suppl_data/Figure S7.jpg
- suppl_data/Figure S8.jpg
- suppl_data/Figure S9.jpg
- suppl_data/Supplemental Methods.docx
- suppl_data/Supplementary Figure Legend.docx
- suppl_data/Table S1.docx
- suppl_data/Table S10.docx
- suppl_data/Table S11.docx
- suppl_data/Table S2.docx
- suppl_data/Table S3.docx
- suppl_data/Table S4.docx
- suppl_data/Table S5.docx
- suppl_data/Table S6.docx
- suppl_data/Table S7.docx
- suppl_data/Table S8.docx
- suppl_data/Table S9.docx
